# Supplementary material for: National Trends in Statin Use in Lithuania from 2010 to 2021
Source: Medicina (Kaunas). 2022 Dec 24;59(1):37. doi: 10.3390/medicina59010037 (PMC9864999; doi:10.3390/medicina59010037)
Supplement: Supplementary file 1 [file medicina-59-00037-s001.zip]

Archive with 1 entries (1 files):
- medicina-2010617-supplementary.pdf
